# Supplementary material for: Parental Satisfaction with the Quality of Care in an Early Intervention Service for Children with Visual Impairment: A Retrospective Longitudinal Study
Source: Children (Basel). 2024 Feb 10;11(2):230. doi: 10.3390/children11020230 (PMC10887141; doi:10.3390/children11020230)
Supplement: Supplementary file 1 [file children-11-00230-s001.zip]

Archive with 1 entries (1 files):
- children-2814031-supplementary.pdf
